# Supplementary material for: Complete genome assembly data of paenibacillus sp. RUD330, a hypothetical symbiont of euglena gracilis
Source: Data Brief. 2020 Jul 25;32:106070. doi: 10.1016/j.dib.2020.106070 (PMC7408339; doi:10.1016/j.dib.2020.106070)
Supplement: Supplementary file 2 [file mmc2.xml]

<?xml version="1.0" encoding="utf-8" standalone="no"?>
<data>
  <datasets>
    <author>vtosha@yandex.ru</author>
    <type>1</type>
    <dataset>
      <name>Paenibacillus sp. RUD330 chromosome, complete genome</name>
      <caption />
      <description>The assembled genome with annotation by PGAP</description>
      <filetype>
        <name />
      </filetype>
      <filesize />
      <source>0</source>
      <sourcename>Original Data</sourcename>
      <access>
        <type>1</type>
        <name>Data available in data repository</name>
        <reponame>NCBI Genbank </reponame>
        <PersistentId />
        <deeplinkurl>https://www.ncbi.nlm.nih.gov/nuccore/CP022655.2</deeplinkurl>
      </access>
    </dataset>
  </datasets>
</data>
